# Supplementary material for: Orbital Hybridization‐Mediated Decoupling of Electrocatalytic Functions for Paired CO2 Electrosynthesis
Source: Adv Sci (Weinh). 2026 Jan 12;13(17):e22711. doi: 10.1002/advs.202522711 (PMC13042488; doi:10.1002/advs.202522711)
Supplement: Supplementary file 2 — Supporting File 2: advs73776‐sup‐0002‐DataFile.zip. [file ADVS-13-e22711-s001.zip]

Archive with 29 entries (29 files):
- 20 cycles testing.opju
- Ar-LSV.opju
- BET.opju
- CDL.opju
- CH3OH Decompostion Energy Barrier Diagram.opju
- CO-TPD.opju
- CO2-LSV.opju
- CV.opju
- DFT-calculated for the CO2 reduction.opju
- DFT-calculated free energy profile.opju
- EIS.opju
- EPR-1.opju
- In-situ FTIR 1.opju
- In-situ FTIR 2.opju
- literature comparsion.opju
- Materail comparison performance testing.opju
- Materail performance testing.opju
- PDOS+ICOHP.opju
- PDOS-Ag.opju
- Post-reaction XANES.opju
- Post-reaction-XPS.opju
- Pre-reaction XANES-C-G.opju
- Pre-reaction XANES-R..opju
- Pre-reaction-XPS.opju
- T-calculated free energy profile of DEC.opju
- Tafle.opju
- XPS-survey.opju
- XRD patterns of CeO2, silver-modified CeO2.opju
- XRD patterns of different Ag loadings.opju
